# Supplementary material for: Adaptive responses of Trichlorobacter lovleyi to nitrite detoxification reveal overlooked contributions of Geobacterales to nitrate ammonification
Source: ISME J. 2025 Mar 18;19(1):wraf054. doi: 10.1093/ismejo/wraf054 (PMC11972089; doi:10.1093/ismejo/wraf054)
Supplement: Supplementary_Table_S3_wraf054 [file supplementary_table_s3_wraf054.xlsx]

## Sheet: Sheet1
Supplementary Table S2: Differentially expressed genes in nitrate versus fumarate cultures. Cultures are those from Fig. 2 in the main article. The table below shows the ID, genome annotation, and Log2 FC (fold change) value for each upregulated and downregulated gene.
Upregulated
Gene ID	Annotation	Log2 FC
Glov_0297	Hypothetical protein	11.45
Glov_0293	Non-specific serine/threonine protein kinase/NEW_LOCUS:WP_012468379.1_DEAD/DEAH box helicase	10.94
Glov_3297	Flagellar hook capping protein	10.87
Glov_0220	Flagellar hook capping protein	10.72
Glov_0216	Hypothetical protein	10.59
Glov_0210	Molybdopterin molybdotransferase	10.43
Glov_0302	DNA-cytosine methyltransferase	10.41
Glov_0223	Transcriptional regulator, TetR family/NEW_LOCUSWP_012468312.1,TetR/AcrR family transcriptional regulator	10.4
Glov_0294	Type II restriction endonuclease	10.36
Glov_2339	DUF1566 domain-containing protein	10.34
Glov_0298	DNA (cytosine-5-)-methyltransferase	10.3
Glov_0209	Cytochrome c3	10.24
Glov_0207	Major facilitator superfamily MFS_1	10.23
Glov_3298	Flagellar hook-length control protein FliK	10.21
Glov_0208	Nitrite transporter	10.21
Glov_0300	Hypothetical protein	10.19
Glov_0215	NADH dehydrogenase (Ubiquinone)	10.17
Glov_0301	Histidine kinase	10.09
Glov_0221	Cation-binding protein	10.08
Glov_0278	Toll/interleukin-1 receptor domain-containing protein	10.07
Glov_1286	Methyl-accepting chemotaxis protein	10.06
Glov_0202	Cytochrome c class I	10.06
Glov_3295	Flagellar hook basal-body protein	10.04
Glov_0213	Hydroxylamine reductase	10.01
Glov_1285	Methyltransferase type 11/class I SAM-dependent methyltransferase	10
Glov_0217	Hypothetical protein	10
Glov_0211	Nitrite reductase (cytochrome; ammonia-forming) (NrfA-2)	9.97
Glov_0184	Heat shock protein Hsp20/Hsp20/alpha crystallin family protein	9.97
Glov_0212	Glutamine amidotransferase class-I	9.95
Glov_3294	Flagellar basal body-associated protein FliL/NEW_LOUS:WP_012471324.1:flagellar basal body protein FliL	9.9
Glov_0205	Nitrate reductase molybdenum cofactor assembly chaperone	9.9
Glov_0203	Nitrate reductase, alpha subunit	9.9
Glov_2338	Peptidase C10	9.89
Glov_0191	Filamentation induced by cAMP protein Fic	9.88
Glov_0279	Hypothetical protein	9.87
Glov_0246	ABC-F family ATP-binding cassette domain-containing protein	9.86
Glov_0214	Putative PAS/PAC sensor protein	9.85
Glov_1290	Twin-arginine translocase TatA/TatE family subunit	9.83
Glov_0282	WYL domain-containing protein	9.81
Glov_0218	Hypothetical protein	9.8
Glov_0204	Nitrate reductase, beta subunit	9.8
Glov_0291	ATP-binding protein	9.8
Glov_0280	TIR domain-containing protein	9.76
Glov_0290	HNH endonuclease	9.76
Glov_1291	Hypothetical protein	9.75
Glov_3293	Flagellar motor switch protein FliM	9.69
Glov_1287	Methyl-accepting chemotaxis sensory transducer	9.66
Glov_0206	Respiratory nitrate reductase, gamma subunit	9.66
Glov_1284	Twin-arginine translocation protein, TatA/E family subunit	9.53
Glov_3291	Hypothetical protein	9.51
Glov_0335	Putative phage repressor	9.49
Glov_0285	Polynucleotide adenylyltransferase/metal dependent phosphohydrolase	9.38
Glov_0247	LexA DNA-binding domain protein	9.28
Glov_1292	Hypothetcal protein	9.19
Glov_2960	Cupin 2 conserved barrel domain protein	6.07
Glov_1283	Sec-independent protein translocase, TatC subunit	6.07
Glov_2651	Cytochrome c, class I	5.87
Glov_1057	MauM/NapG family ferredoxin-type protein	5.82
Glov_1059	Cytochrome c family protein	5.75
Glov_1061	Cytochrome c family protein (NrfA-3)	5.67
Glov_1056	Periplasmic nitrate reductase, large subunit	5.63
Glov_2655	Respiratory nitrate reductase, TIGRFAM: respiratory nitrate reductase, gamma subunit~PFAM: Nitrate reductase gamma Subunit~KEGG: gme:Gmet_0332 respiratory nitrate reductase gamma subunit	5.63
Glov_1041	Methyl-accepting chemotaxis sensory transducer	5.6
Glov_1060	4Fe-4S ferredoxin iron-sulfur binding domain protein_PFAM: 4Fe-4S ferredoxin iron-sulfur binding domain protein~KEGG: gsu:GSU0358 iron-sulfur cluster-binding protein	5.59
Glov_1058	Ferredoxin-type protein, NapH/MauN family	5.54
Glov_2654	Nitrate reductase molybdenum cofactor assembly chaperone,TIGRFAM: nitrate reductase molybdenum cofactor assembly chaperone~PFAM: Nitrate reductase delta subunit~KEGG: gme:Gmet_0331 respiratory nitrate reductase chaperone NarJ	5.53
Glov_2653	Nitrate reductase, beta subunit/TIGRFAM: nitrate reductase, beta subunit~KEGG: gme:Gmet_0330 respiratory nitrate reductase beta subunit	5.48
Glov_2652	Nitrate reductase, alpha subunit/TIGRFAM: nitrate reductase, alpha subunit~PFAM: molybdopterin oxidoreductase; molydopterin dinucleotide-binding region~KEGG: gme:Gmet_0329 nitrate reductase, alpha subunit	5.36
Glov_1055	NapD family protein	5.31
Glov_1049	Conserved hypothetical protein	5.3
Glov_2657	Nitrite transporter/TIGRFAM: nitrite transporter~PFAM: major facilitator superfamily MFS_1~KEGG: gme:Gmet_0334 nitrate transporter	5.2
Glov_2656	Major facilitator superfamily MFS_1/PFAM: major facilitator superfamily MFS_1~KEGG: gme:Gmet_0333 major facilitator superfamily MFS_1	5.17
Glov_0585	Hybrid cluster protein/TIGRFAM: hybrid cluster protein~PFAM: Prismane~KEGG: ppd:Ppro_3702 hydroxylamine reductase	4.98
Glov_2658	Putative PAS/PAC sensor protein/KEGG: ppd:Ppro_1202 putative PAS/PAC sensor protein~TIGRFAM: PAS sensor protein~PFAM: PAS fold-3 domain protein; PAS fold-4 domain protein; PAS fold domain protein~SMART: PAS domain containing protein	4.78
Glov_1043	Cytochrome c nitrate reductase, small subunit (NrfH)	4.63
Glov_1050	4Fe-4S ferredoxin iron-sulfur binding domain protein	4.57
Glov_1035	Domain of unknown function DUF1858/PFAM: Domain of unknown function DUF1858~KEGG: aoe:Clos_0147 domain of unknown function DUF1858	4.56
Glov_1036	Cobalamin synthesis protein P47K	4.56
Glov_3448	Conserved hypothetical protein	4.55
Glov_1042	Nitrite reductase (cytochrome; ammonia-forming) (NrfA-1)	4.54
Glov_1037	ABC transporter related/PFAM: ABC transporter related~SMART: AAA ATPase~KEGG: ppd:Ppro_0346 ABC transporter related	4.46
Glov_2647	Hybrid cluster protein	4.39
Glov_1044	Conserved hypothetical protein	4.13
Glov_1038	Conserved hypothetical protein	4.09
Glov_0336	Resolvase domain	4.05
Glov_2648	Conserved hypothetical protein	3.61
Glov_2649	Conserved hypothetical protein/gur:Gura_0770	3.31
Glov_0065	Acetylornithine and succinylornithine aminotransferase	2.98
Glov_2650	Hemerythrin HHE cation binding domain protein	2.88
Glov_0064	Transglutaminase domain protein/SMART: transglutaminase domain protein~KEGG: gsu:GSU1549 lipoprotein, putative	2.65
Glov_1034	Putative PAS/PAC sensor protein	2.51
Glov_2660	Protein of unknown function DUF1130	2.49
Glov_1051	Hypothetical protein/KEGG: gsu:GSU0105 cytochrome c family protein, putative	2.4
Glov_1033	FAD-dependent pyridine nucleotide-disulphide oxidoreductase	2.29
Glov_1160	MOSC domain containing protein	2.21
Glov_0062	Zn-dependent protease-like protein	2.21
Glov_1424	Conserved hypothetical protein	2.19
Glov_R0052	tRNA-Glu1	2.14
Glov_0600	Diguanylate cyclase with GAF sensor	2.08
Glov_0063	Peptidase U62 modulator of DNA gyrase	2.06
Glov_3550	Nitrate reductase/PFAM: molybdopterin oxidoreductase; molydopterin dinucleotide-binding region; molybdopterin oxidoreductase Fe4S4 region~KEGG: gur:Gura_1285 formate dehydrogenase	2.05
Glov_1159	Molybdenum cofactor biosynthesis protein A	2.02
Glov_1158	Molybdopterin-guanine dinucleotide biosynthesis protein B	1.99
Glov_2387	Carbon starvation protein CstA	1.78
Glov_0356	Adenosylhomocysteinase	1.74
Glov_1157	Molybdopterin-guanine dinucleotide biosynthesis protein A-like protein	1.72
Glov_1156	Diguanylate cyclase/phosphodiesterase	1.69
Glov_3371	Flagellin domain protein/PFAM: flagellin domain protein~KEGG: ppd:Ppro_3332 flagellin domain protein	1.67
Glov_0357	Transcriptional regulator, ArsR family/PFAM: regulatory protein ArsR; Methionine biosynthesis MetW protein; Methyltransferase type 11; Methyltransferase type 12~KEGG: gur:Gura_3006 methyltransferase type 11	1.65
Glov_0601	Diguanylate cyclase with PAS/PAC sensor (diguanylate cyclase)	1.63
Glov_0354	Rhodanese domain protein	1.61
Glov_3370	Flagellin domain protein	1.54
Glov_0573	Glutamate dehydrogenase (NADP(+))	1.51
Glov_0061	Conserved hypothetical protein	1.51
Glov_0344	Integrase catalytic region	1.48
Glov_0355	Hypothetical protein	1.48
Glov_3372	Conserved hypothetical protein	1.47
Glov_0599	PAS/PAC sensor hybrid histidine kinase/New:WP_012468682.1	1.39
	PAS domain S-box protein
Glov_2931	Conserved hypothetical protein	1.31
Glov_3373	Flagellar FlbT family protein	1.28
Glov_2605	Nitrogen-fixing NifU domain protein/WP_012470650.1	1.28
	iron-sulfur cluster assembly scaffold protein
Glov_2374	Acriflavin resistance protein	1.24
Glov_1288	Hypothetical protein	1.24
Glov_2840	Filamentation induced by cAMP protein Fic/PFAM: filamentation induced by cAMP protein Fic~KEGG: gur:Gura_0426 filamentation induced by cAMP protein Fic	1.15
Glov_1122	Hypothetical protein	1.13
Glov_0353	Protein of unknown function UPF0153	1.13
Glov_1062	Diguanylate cyclase/phosphodiesterase with PAS/PAC sensor(s)	1.12
Glov_3442	Diguanylate cyclase with PAS/PAC sensor	1.11
Glov_1278	General secretion pathway protein G/TIGRFAM: general secretion pathway protein G~PFAM: type II secretion system protein G~KEGG: gur:Gura_0680 general secretion pathway protein G	1.1
Glov_2767	Cobalt ABC transporter, ATPase subunit/KEGG: gme:Gmet_2439 cobalt transport protein ATP-binding subunit~TIGRFAM: cobalt ABC transporter, ATPase subunit~PFAM: ABC transporter related~SMART: AAA ATPase	1.09
Glov_1289	3,4-dihydroxy-2-butanone 4-phosphate synthase/KEGG: gme:Gmet_1626 GTP cyclohydrolase II / 3,4-dihydroxy-2-butanone 4-phosphate synthase~TIGRFAM: 3,4-dihydroxy-2-butanone 4-phosphate synthase~PFAM: 34-dihydroxy-2-butanone 4-phosphate synthase; GTP cyclohydrolase II	1.09
Glov_2603	Bile acid:sodium symporter-PFAM: Bile acid:sodium symporter/newtag:WP_012470648.1	1.02
	Downregulated
Glov_0035	Thiamine biosynthesis protein ThiS	-2.23
Glov_0036	Thiazole biosynthesis family protein	-2.03
Glov_0037	Thiamine-phosphate pyrophosphorylase	-1.89
Glov_0038	Conserved hypothetical radical SAM protein	-1.84
Glov_0144	Hydrogenase (NiFe) small subunit HydA	-1.31
Glov_0145	4Fe-4S ferredoxin iron-sulfur binding domain protein	-1.36
Glov_0146	Polysulphide reductase NrfD	-1.37
Glov_0147	Nickel-dependent hydrogenase large subunit	-1.43
Glov_0148	Hydrogenase maturation protease	-1.31
Glov_0149	Methyl-accepting chemotaxis sensory transducer	-1.46
Glov_0642	ACD94368.1_Fibronectin type III domain protein	-2.61
Glov_0841	ATPase, P-type (transporting), HAD superfamily, subfamily IC	-1.72
Glov_0843	type I site-specific deoxyribonuclease, HsdR family	-1.38
Glov_0846	Hypothetical protein	-1.44
Glov_0849	N-6 DNA methylase	-1.3
Glov_0850	N-6 DNA methylase	-1.31
Glov_0851	Filamentation induced by cAMP protein Fic	-1.74
Glov_0858	Transcriptional regulator, XRE family	-2.38
Glov_0859	Resolvase domain	-2.27
Glov_0860	Cytochrome c, putative	-1.02
Glov_0952	Conserved hypothetical protein	-1.23
Glov_1054	PAS modulated sigma 54 specific transcriptional regulator, Fis family	-1.14
Glov_1204	Phosphate-selective porin O and P	-1.1
Glov_1205	Rhodanese-like protein	-1.17
Glov_1791	Conserved hypothetical protein	-1.74
Glov_1811	Alpha,alpha-trehalose-phosphate synthase (UDP-forming)	-1.1
Glov_1812	Tetratricopeptide TPR_2 repeat protein	-1.79
Glov_1813	Peptidoglycan-associated lipoprotein	-1.98
Glov_1897	Conserved hypothetical protein	-1.76
Glov_1898	Conserved hypothetical protein	-1.25
Glov_2261	HicA protein	-1.01
Glov_2640	Sodium:neurotransmitter symporter	-1.5
Glov_2641	Conserved hypothetical protein	-1.33
Glov_2642	ATPase associated with various cellular activities AAA_5	-1.15
Glov_2643	Peptidase S9 prolyl oligopeptidase active site domain protein	-1.2
Glov_2644	Xanthine/uracil/vitamin C permease	-1.22
Glov_2645	Protein of unknown function DUF6 transmembrane	-1.39
Glov_2763	Phosphomethylpyrimidine kinase	-1.74
Glov_2764	Thiamine biosynthesis protein ThiC	-1.66
Glov_2765	Putative transcriptional regulator, CopG family	-1
Glov_2870	Reductive dehalogenase	-1.56
Glov_2872	Reductive dehalogenase	-1.6
Glov_2874	Aldehyde Dehydrogenase	-1.7
Glov_2875	Transposase IS204/IS1001/IS1096/IS1165 family protein	-1.61
Glov_2876	Oxidoreductase FAD/NAD(P)-binding domain protein	-2.02
Glov_2877	Hypothetical protein	-1.77
Glov_2878	ApbE family lipoprotein	-1.32
Glov_2879	Hypothetical protein	-1.25
Glov_2883	Metal dependent phosphohydrolase	-1.18
Glov_2884	Patatin	-1.36
Glov_2885	ABC-1 domain protein	-1.49
Glov_2886	Conserved hypothetical protein	-1.44
Glov_2887	Conserved hypothetical protein	-1.18
Glov_2888	CheW protein	-1.5
Glov_2889	Methyl-accepting chemotaxis sensory transducer	-1.48
Glov_2890	Methyl-accepting chemotaxis sensory transducer	-1.47
Glov_2891	Transcriptional regulator, MarR family	-1.84
Glov_3068	Cysteine synthase A	-1.94
Glov_3306	Flagellar basal-body rod protein FlgC	-1.03
Glov_3307	Flagellar basal-body rod protein FlgB	-1.61
Glov_3540	Anaerobic c4-dicarboxylate antiporter, Dcu family	-9.95
Glov_3541	Flavocytochrome c	-5.16
Glov_3542	Major facilitator superfamily MFS_1	-5.19
