# Supplementary material for: Adaptive responses of Trichlorobacter lovleyi to nitrite detoxification reveal overlooked contributions of Geobacterales to nitrate ammonification
Source: ISME J. 2025 Mar 18;19(1):wraf054. doi: 10.1093/ismejo/wraf054 (PMC11972089; doi:10.1093/ismejo/wraf054)
Supplement: Supplementary_Table_S4_wraf054 [file supplementary_table_s4_wraf054.xlsx]

## Sheet: Sheet1
Supplementary Table S3: Upregulated genes with predicted roles in nitrate respiration, sensing, foraging and regulation.
Gene ID	Annotation	Log2 FC
Nitrogen metabolism
NarC-1 cluster
Glov_0202	Cytochrome c class I (NarC-1)	10.061
Glov_0203	Nitrate reductase, alpha subunit (NarG-1)	9.904
Glov_0204	Nitrate reductase, beta subunit (NarH-1)	9.805
Glov_0205	Nitrate reductase Mo cofactor assembly chaperone (NarI-1)	9.907
Glov_0206	Respiratory nitrate reductase, gamma subunit (NarJ-1)	9.666
Glov_0207	Major facilitator superfamily MFS_1 (MFS-1)	10.234
Glov_0208	Nitrite transporter (NarK-1)	10.217
Glov_0209	Cytochrome c3 (PpcA homolog)	10.249
Glov_0210	4Fe-4S ferredoxin, iron-sulfur binding domain protein	10.434
Glov_0211	Nitrite reductase (cytochrome; ammonia-forming) (NrfA-2)	9.974
Glov_0212	Glutamine amidotransferase class-I	9.957
Glov_0213	Hydroxylamine reductase	10.01
Glov_0302	Molybdenum cofactor synthesis domain protein	10.417
Glov_0585	Hybrid cluster protein / Hydroxylamine reductase	4.989
NrfAH complex
Glov_1042	Nitrite reductase (cytochrome; ammonia-forming) (NrfA-1)	4.544
Glov_1043	Cytochrome c nitrate reductase, small subunit (NrfH)	4.636
Nap cluster
Glov_1050	4Fe-4S ferredoxin iron-sulfur binding domain protein	4.576
Glov_1051	Hypothetical protein	2.395
Glov_1055	NapD family protein (NapD)	5.311
Glov_1056	Periplasmic nitrate reductase, large subunit (NapA)	5.638
Glov_1057	MauM/NapG family ferredoxin-type protein (NapG)	5.821
Glov_1058	Ferredoxin-type protein, NapH/MauN family (NapH)	5.54
Glov_1059	Cytochrome c family protein (NapB)	5.753
Glov_1060	4Fe-4S ferredoxin iron-sulfur binding domain protein (NapF?)	5.595
Glov_1061	Cytochrome c family protein (NrfA-3)	5.678
Glov_1157	Molybdopterin-guanine dinucleotide biosynthesis protein A-like protein	1.723
Glov_1158	Molybdopterin-guanine dinucleotide biosynthesis protein B	1.99
Glov_1159	Molybdenum cofactor biosynthesis protein A	2.025
NarC-2 cluster
Glov_2651	Cytochrome c, class I (putative NarC-2)	5.872
Glov_2652	Nitrate reductase, alpha subunit (NarG-2)	5.369
Glov_2653	Nitrate reductase, beta subunit (NarH-2)	5.481
Glov_2654	Nitrate reductase Mo cofactor assembly chaperone, reductase chaperone NarJ (NarJ-2)	5.536
Glov_2655	Respiratory nitrate reductase (NarI-2)	5.636
Glov_2656	Major facilitator superfamily MFS_1 (MFS-2)	5.171
Glov_2657	Nitrite transporter (NarK-2)	5.207
Glov_3550	Formate dehydrogenase	2.046
Flagellar genes
Glov_0191	Filamentation induced by cAMP protein Fic	9.886
Glov_0220	Flagellar hook capping protein	10.728
Glov_2374	Acriflavin resistance protein	1.24
Glov_2840	Filamentation induced by cAMP protein Fic	1.152
Glov_3291	Hypothetical protein	9.514
Glov_3293	Flagellar motor switch protein FliM	9.691
Glov_3294	Flagellar basal body-associated protein FliL	9.909
Glov_3295	Flagellar hook basal-body protein	10.044
Glov_3297	Flagellar hook capping protein	10.877
Glov_3298	Flagellar hook-length control protein FliK	10.22
Glov_3370	Flagellin domain protein	1.537
Glov_3371	Flagellin domain protein	1.666
Glov_3373	Flagellar FlbT family protein	1.279
Chemotaxis genes
Glov_1041	Methyl-accepting chemotaxis sensory transducer	5.602
Glov_1286	Methyl-accepting chemotaxis protein	10.066
Glov_3293	Flagellar motor switch protein FliM	9.691
PAS domain
Glov_0214	Putative PAS/PAC sensor protein	9.858
Glov_2658	Putative PAS/PAC sensor protein	4.788
Glov_1034	Putative PAS/PAC sensor protein	2.516
Glov_0601	Diguanylate cyclase with PAS/PAC sensor	1.625
Glov_0599	PAS/PAC sensor hybrid histidine kinase	1.393
Glov_1062	Diguanylate cyclase/phosphodiesterase with PAS/PAC sensor	1.119
Glov_3442	Diguanylate cyclase with PAS/PAC sensor	1.106
Secretion system
Glov_1278	General secretion pathway protein G	7.848
Glov_1284	Twin-arginine translocation protein, TatA/E family subunit	6.253
Glov_1283	Sec-independent protein translocase, TatC subunit	6.709
Glov_1290	Twin-arginine translocase TatA/TatE family subunit	6.852
